# Supplementary material for: Radiosterilized Pig Skin, Silver Nanoparticles and Skin Cells as an Integral Dressing Treatment for Burns: Development, Pre-Clinical and Clinical Pilot Study
Source: Pharmaceutics. 2023 Aug 9;15(8):2105. doi: 10.3390/pharmaceutics15082105 (PMC10458621; doi:10.3390/pharmaceutics15082105)
Supplement: Supplementary file 1 [file pharmaceutics-15-02105-s001.zip]

Archive with 1 entries (1 files):
- pharmaceutics-2520032-supplementary.pdf
